# Supplementary material for: The introduction of new hosts with human trade shapes the extant distribution of Toxoplasma gondii lineages
Source: PLoS Negl Trop Dis. 2019 Jul 11;13(7):e0007435. doi: 10.1371/journal.pntd.0007435 (PMC6622481; doi:10.1371/journal.pntd.0007435)
Supplement: S1 Table — (XLSX) [file pntd.0007435.s001.xlsx]

## Sheet: Feuil1
Environment	Species	number of sampled individuals	number of bioassay trials	number of isolates
Domestic	Chicken Gallus domesticus	1621	105	61
	Domestic muscovy duck Cairina moschata	303	15	11
	Mallard duck Anas platyrhynchos	3	1	1
	Turkey Meleagris gallopavo	25	0	-
	Guinea fowl Numida meleagris	13	1	1
	Goose Anser anser	2	0	0
	Cat Felis catis	5	3	1
	Sheep Ovis aries	1	1	1
	Goat Capra aegagrus hircus	1	0	-
	Pied Crow Corvus albus	2	2	0
	Black kite Milvus migrans	2	2	0
	Spur-winged goose Plectropterus gambensis	1	0	-
	Giant pouch rat Cricetomys gambianus	3	0	-
Wild	Orange Weaver Ploceus auranlius	1	0	-
	Hare Lepus spp	1	0	-
	African wildcat Felis silvestris lybica	1	1	0
	Dove Spilopelia spp	1	1	0
	Coucal Centropus spp	1	1	0
	Rail Rallus spp	2	1	0
	Striped polecat Ictonyx striatus	1	1	0
	Pale fox Vulpes pallida	1	1	0
	Jackal Canis aureus anthus	2	2	0
	Garganey Spatula querquedula	28	8	0
	Francolin Pternistis bicalcaratus	12	4	1
	Common warthog Phacochoerus africanus	5	3	0
	African civet Civettictis civetta	1	1	0
	Kob Kobus kob	1	1	0
	Total	2040	155	77
