# Supplementary material for: The introduction of new hosts with human trade shapes the extant distribution of Toxoplasma gondii lineages
Source: PLoS Negl Trop Dis. 2019 Jul 11;13(7):e0007435. doi: 10.1371/journal.pntd.0007435 (PMC6622481; doi:10.1371/journal.pntd.0007435)
Supplement: S2 Table — (XLSX) [file pntd.0007435.s002.xlsx]

## Sheet: Feuil1
Strain ID	BRC Toxoplasma ID	Host species	Origin	Lineage / RFLP equivalent genotype	TUB2	W35	TgM-A	B18	B17	M33	MIV.1	MXI.1	M48	M102	N60	N82	AA	N61	N83	Latitude	Longitude	References
GT1		Goat Capra aegagrus hircus	USA	Type I / ToxoDB#10	291	248	209	160	342	169	274	358	209	168	145	119	265	87	306			Su et al., 2012; Lorenzi et al., 2016
ME49		Sheep Ovis aries	USA	Type II / ToxoDB#1	289	242	207	158	336	169	274	356	215	174	142	111	265	91	310			Su et al., 2012; Lorenzi et al., 2016
VEG		Human (AIDS)	USA	Type III / ToxoDB#2	289	242	205	160	336	165	278	356	213	188	153	111	267	89	312			Su et al., 2012; Lorenzi et al., 2016
FOU		Human (transplant)	France (African patient)	Africa 1/BrI / ToxoDB#6	291	248	205	160	342	165	274	354	227	166	147	111	281	89	306			Su et al., 2012; Lorenzi et al., 2016
ARI		Human (transplant)	USA	Type 12 / ToxoDB#5	289	242	209	158	336	169	274	362	215	170	147	131	295	89	316			Su et al., 2012; Lorenzi et al., 2016
TgCtPRC04		Cat Felis silvestris catus	China	Chinese 1 / ToxoDB#9	293	242	211	160	336	169	274	354	215	172	145	123	281	93	308			Su et al., 2012; Lorenzi et al., 2016
TgA105004		Chicken Gallus gallus domesticus	Gabon	Africa 3 / ToxoDB#203	291	242	207	160	342	165	278	354	223	166	142	111	277	97	310			Su et al., 2012; Lorenzi et al., 2016
TgEgCat65		Cat Felis silvestris catus	Egypt	Africa 4 / ToxoDB#20	291	242	203	156	336	165	274	354	223	174	130	109	303	99	310			Al-Kappany et al., 2010
160316Gdom02	TgA 117001	Chicken Gallus gallus domesticus	Saint-Louis, Senegal	NA (0/15)	NA	NA	NA	NA	NA	NA	NA	NA	NA	NA	NA	NA	NA	NA	NA	-16.349835694551	16.0929719054847	this study
160316Gdom03	TgA 117002	Chicken Gallus gallus domesticus	Saint-Louis, Senegal	Africa 4 (5/15)	291	242	NA	156	NA	NA	NA	NA	NA	NA	NA	NA	303	99	NA	-16.349835694551	16.0929719054847	this study
160504Fcat01	TgA 117003	Cat Felis silvestris catus	Dakar, Senegal	Africa 4	293	242	203	156	336	165	274	354	217	174	130	109	281	101	306	14.73158786546982	-17.43315494759099	this study
160430Oari01	TgA 117004	Sheep Ovis aries	Dakar, Senegal	Type II	289	242	207	158	336	169	274	356	227	174	140	111	269	109	308	-17.4081582947741	14.740112902482	this study
160416Gdom13	TgA 117005	Chicken Gallus gallus domesticus	Dakar, Senegal	Type II	289	242	207	158	336	169	274	356	227	174	140	111	269	107	308	14.7433905024829	-17.419065694768	this study
160416Gdom14	TgA 117006	Chicken Gallus gallus domesticus	Dakar, Senegal	Type II	289	242	207	158	336	169	274	356	227	174	140	111	269	107	308	14.7433905024829	-17.419065694768	this study
160421Gdom08	TgA 117007	Chicken Gallus gallus domesticus	Dakar, Senegal	Type II	289	242	207	158	336	169	274	356	227	174	140	111	279	123	308	14.7184784024347	-17.4327677947749	this study
160421Gdom10	TgA 117008	Chicken Gallus gallus domesticus	Dakar, Senegal	Type II	289	242	207	158	336	169	274	356	227	174	140	111	283	127	308	14.7184784024347	-17.4327677947749	this study
160421Gdom18	TgA 117009	Chicken Gallus gallus domesticus	Dakar, Senegal	Type III	289	242	205	160	336	165	278	356	209	188	151	111	275	91	312	14.7193980024349	-17.4360821947731	this study
160428Gdom06	TgA 117010	Chicken Gallus gallus domesticus	Dakar, Senegal	Africa 1	291	248	205	160	342	165	274	354	235	166	145	111	269	89	306	14.8063846026483	-17.2840946947912	this study
160503Gdom10	TgA 117011	Chicken Gallus gallus domesticus	Dakar, Senegal	Africa 4	291	242	203	156	336	165	274	354	223	174	130	109	301	99	310	14.7771901026411	-17.1833463948462	this study
160510Gdom02	TgA 117012	Chicken Gallus gallus domesticus	Dakar, Senegal	Type III-like	289	248	205	160	336	165	278	354	213	190	149	111	265	89	306	14.6723118023528	-17.4422294947942	this study
160510Gdom05	TgA 117013	Chicken Gallus gallus domesticus	Dakar, Senegal	Type III	289	242	205	160	336	165	278	356	209	188	153	111	267	89	312	14.6723118023528	-17.4422294947942	this study
160511Gdom06	TgA 117014	Chicken Gallus gallus domesticus	Dakar, Senegal	Type III	289	242	205	160	336	165	278	356	209	188	153	111	267	89	312	14.6712395023506	-17.4429671947945	this study
160517Cmos22	TgA 117015	Muscovy duck Carina Moschata	NA	Type III-like	289	242	205	160	336	165	278	354	213	166	147	111	267	89	306	14.7095204024098	-17.4556109947702	this study
160517Gdom02	TgA 117016	Chicken Gallus gallus domesticus	Dakar, Senegal	Africa 4	291	242	203	156	336	165	274	354	223	174	130	109	316	101	310	14.7095204024098	-17.4556109947702	this study
160517Cmos23	TgA 117017	Muscovy duck Carina Moschata	Dakar, Senegal	Africa 4 (8/15)	291	242	NA	156	NA	NA	274	354	223	174	NA	NA	NA	NA	310	14.7095204024098	-17.4556109947702	this study
160517Cmos30	TgA 117018	Muscovy duck Carina Moschata	Dakar, Senegal	Africa 4	291	242	203	156	336	165	274	354	223	174	130	109	316	101	310	14.7095204024098	-17.4556109947702	this study
160518Gdom05	TgA 117019	Chicken Gallus gallus domesticus	Dakar, Senegal	Type II	289	242	207	158	336	169	274	356	229	174	140	119	273	121	308	14.7754503026374	-17.1849424948464	this study
160529Gdom26	TgA 117020	Chicken Gallus gallus domesticus	Saint-Louis, Senegal	Type II	289	242	207	158	336	169	274	356	231	174	140	111	275	105	308	16.0201642052775	-16.4935087945269	this study
160529Gdom29	TgA 117021	Chicken Gallus gallus domesticus	Saint-Louis, Senegal	Type II	289	242	207	158	336	169	274	356	229	174	140	111	275	105	308	16.0204658052782	-16.4934160945268	this study
160529Gdom33	TgA 117022	Chicken Gallus gallus domesticus	Saint-Louis, Senegal	Type II	289	242	207	158	336	169	274	356	235	174	140	127	271	99	308	16.0202539052776	-16.4938982945267	this study
160529Gdom37	TgA 117023	Chicken Gallus gallus domesticus	Saint-Louis, Senegal	NA (0/15)	NA	NA	NA	NA	NA	NA	NA	NA	NA	NA	NA	NA	NA	NA	NA	16.0202539052776	-16.4938982945267	this study
160529Gdom42	TgA 117024	Chicken Gallus gallus domesticus	Saint-Louis, Senegal	Type II	289	242	207	158	336	169	274	356	235	174	140	127	271	99	308	16.0202539052776	-16.4938982945267	this study
160530Cmos12	TgA 117025	Muscovy duck Carina Moschata	Saint-Louis, Senegal	Africa 4	291	242	203	156	336	165	274	354	223	174	130	109	312	99	310	16.0094258052582	-16.4854855945351	this study
160530Gdom08	TgA 117026	Chicken Gallus gallus domesticus	Saint-Louis, Senegal	Type II	289	242	207	158	336	169	274	356	217	174	142	133	267	97	308	16.0079507052552	-16.4855105945358	this study
160601Gdom07	TgA 117027	Chicken Gallus gallus domesticus	Saint-Louis, Senegal	Type II	289	244	207	158	336	169	274	356	215	176	140	113	259	97	310	16.0111291052598	-16.4905497945323	this study
160614Gdom01	TgA 117028	Chicken Gallus gallus domesticus	Dakar, Senegal	Type II	289	242	207	158	336	169	274	356	217	174	140	111	275	85	310	14.7983412026757	-17.1868802948343	this study
160614Gdom21	TgA 117029	Chicken Gallus gallus domesticus	Dakar, Senegal	Type III	289	242	205	160	336	165	278	356	213	190	149	111	267	91	312	14.7977714026755	-17.1852682948352	this study
160615Gdom02	TgA 117030	Chicken Gallus gallus domesticus	Dakar, Senegal	Type II	289	242	207	158	336	169	274	356	217	174	140	113	259	89	310	14.8059246026902	-17.1835830948319	this study
160615Gdom14	TgA 117031	Chicken Gallus gallus domesticus	Dakar, Senegal	Type III	289	242	205	160	336	165	278	356	213	190	149	111	267	91	312	14.8070286026922	-17.1831410948315	this study
160615Cmos01	TgA 117032	Muscovy duck Carina Moschata	Dakar, Senegal	Africa 4	291	242	203	156	336	165	274	354	223	174	130	109	307	103	310	14.8067542026918	-17.1830933948316	this study
160615Gdom17	TgA 117033	Chicken Gallus gallus domesticus	Dakar, Senegal	Africa 4	291	242	203	156	336	165	274	354	223	174	130	109	305	101	310	14.8072872026928	-17.1827776948315	this study
160622Gdom02	TgA 117034	Chicken Gallus gallus domesticus	Saint-Louis, Senegal	Type II	289	244	207	158	336	169	274	356	215	176	140	113	259	97	312	16.0360094053062	-16.5050258945149	this study
160622Gdom24	TgA 117035	Chicken Gallus gallus domesticus	Saint-Louis, Senegal	Type II	289	244	207	158	336	169	274	356	215	176	140	113	259	103	310	16.0360094053062	-16.5050258945149	this study
160622Gdom38	TgA 117036	Chicken Gallus gallus domesticus	Saint-Louis, Senegal	Type II	289	244	207	158	336	169	274	356	213	176	140	113	275	99	310	16.0360094053062	-16.5050258945149	this study
160623Gdom03	TgA 117037	Chicken Gallus gallus domesticus	Saint-Louis, Senegal	Type II	289	242	207	158	336	169	274	356	225	174	140	111	275	121	308	16.0360094053062	-16.5050258945149	this study
160623Cmos04	TgA 117038	Muscovy duck Carina Moschata	Saint-Louis, Senegal	Type II	289	242	207	158	336	169	274	356	223	174	140	119	261	103	308	16.0360094053062	-16.5050258945149	this study
160623Gdom08	TgA 117039	Chicken Gallus gallus domesticus	Saint-Louis, Senegal	Type II	289	242	207	158	336	169	274	356	223	174	140	119	261	103	308	16.0360094053062	-16.5050258945149	this study
160623Gdom19	TgA 117040	Chicken Gallus gallus domesticus	Saint-Louis, Senegal	Type III	289	242	205	160	336	165	278	356	209	192	153	111	269	89	312	16.0360094053062	-16.5050258945149	this study
160625Cmos01	TgA 117041	Muscovy duck Carina Moschata	Saint-Louis, Senegal	Type II	289	242	207	158	336	169	274	356	237	176	140	113	279	95	310	16.0196261052719	-16.5051888945224	this study
160625Gdom11	TgA 117042	Chicken Gallus gallus domesticus	Saint-Louis, Senegal	Type II	289	244	207	158	336	169	274	356	213	176	140	113	259	99	310	16.0196261052719	-16.5051888945224	this study
160627Gdom14	TgA 117043	Chicken Gallus gallus domesticus	Saint-Louis, Senegal	Type II	289	244	207	158	336	169	274	356	213	176	140	113	259	99	310	16.0206317052728	-16.5082265945208	this study
160627Gdom18	TgA 117044	Chicken Gallus gallus domesticus	Saint-Louis, Senegal	Type II	289	242	207	158	336	169	274	356	219	174	140	111	269	107	308	16.0206317052728	-16.5082265945208	this study
160627Gdom19	TgA 117045	Chicken Gallus gallus domesticus	Saint-Louis, Senegal	Africa 4	291	242	203	156	336	165	274	354	225	174	130	109	310	101	310	16.0206317052728	-16.5082265945208	this study
160627Gdom23	TgA 117046	Chicken Gallus gallus domesticus	Saint-Louis, Senegal	Africa 4	291	242	203	156	336	165	274	354	225	174	130	109	303	99	310	16.0206317052728	-16.5082265945208	this study
160628Gdom17	TgA 117047	Chicken Gallus gallus domesticus	Saint-Louis, Senegal	Africa 1	291	248	205	160	342	165	274	354	225	166	147	111	269	89	304	16.0463535053274	-16.5059869945097	this study
160628Gdom28	TgA 117048	Chicken Gallus gallus domesticus	Saint-Louis, Senegal	Africa 4	291	242	203	156	336	165	274	354	223	174	130	109	303	101	310	16.0463535053274	-16.5059869945097	this study
160628Gdom35	TgA 117049	Chicken Gallus gallus domesticus	Saint-Louis, Senegal	Type II	289	242	207	158	336	169	274	356	229	174	140	111	275	113	308	16.0463535053274	-16.5059869945097	this study
160729Gdom09	TgA 117050	Chicken Gallus gallus domesticus	Saint-Louis, Senegal	Type II	289	242	207	158	336	169	274	356	215	174	140	117	261	97	308	16.3504063060637	-16.2759377944627	this study
160729Gdom25	TgA 117051	Chicken Gallus gallus domesticus	Saint-Louis, Senegal	Type II	289	242	207	158	336	169	274	356	215	174	140	117	261	97	308	16.3504063060637	-16.2759377944627	this study
160730Gdom08	TgA 117052	Chicken Gallus gallus domesticus	Saint-Louis, Senegal	Type II	289	242	207	158	336	169	274	356	227	174	140	111	273	101	308	16.3317210060163	-16.2941439944639	this study
160730Gdom13	TgA 117053	Chicken Gallus gallus domesticus	Saint-Louis, Senegal	Type II	289	242	207	158	336	169	274	356	227	174	140	111	273	101	308	16.3317210060163	-16.2941439944639	this study
160801Cmos13	TgA 117054	Muscovy duck Carina Moschata	Saint-Louis, Senegal	Type II	289	242	207	158	336	169	274	356	217	174	145	119	275	95	314	16.4751414063379	-16.276083494406	this study
160802Gdom43	TgA 117055	Chicken Gallus gallus domesticus	Saint-Louis, Senegal	Type II	289	242	207	158	336	169	274	356	229	174	140	111	269	105	308	16.4668884063169	-16.2836263944067	this study
160816Gdom06	TgA 117056	Chicken Gallus gallus domesticus	Kedougou, Senegal	Africa 1	291	248	205	160	342	165	274	354	233	166	147	111	269	89	306	12.5555639020079	-12.2050466976365	this study
160816Gdom37	TgA 117057	Chicken Gallus gallus domesticus	Kedougou, Senegal	Africa 1	291	248	205	160	342	165	274	354	231	166	147	111	271	89	306	12.5555639020079	-12.2050466976365	this study
160816Nmel01	TgA 117058	Guinea fowl Numida meleagris	Kedougou, Senegal	Africa 1	291	248	205	160	342	165	274	354	235	164	149	111	273	89	306	12.5622381020217	-12.1861575976387	this study
160817Gdom03	TgA 117059	Chicken Gallus gallus domesticus	Kedougou, Senegal	Africa 4	291	242	203	156	336	165	274	354	221	174	130	109	310	105	310	12.5535811020157	-12.1838253976435	this study
160817Cmos02	TgA 117060	Muscovy duck Carina Moschata	Kedougou, Senegal	Africa 4	291	242	203	156	336	165	274	354	219	174	130	109	310	95	310	12.5535811020157	-12.1838253976435	this study
160817Cmos03	TgA 117061	Muscovy duck Carina Moschata	Kedougou, Senegal	Africa 4	291	242	203	156	336	165	274	354	221	174	130	109	310	103	310	12.5535811020157	-12.1838253976435	this study
160817Gdom09	TgA 117062	Chicken Gallus gallus domesticus	Kedougou, Senegal	Type II	289	242	207	158	336	169	274	356	227	176	140	119	261	101	308	12.5514777020131	-12.1858404976439	this study
160817Gdom21	TgA 117063	Chicken Gallus gallus domesticus	Kedougou, Senegal	Type II	289	242	207	158	336	169	274	356	227	176	140	119	261	101	308	12.5511230020133	-12.1845840976444	this study
160817Gdom23	TgA 117064	Chicken Gallus gallus domesticus	Kedougou, Senegal	Africa 1	291	248	205	160	342	165	274	354	231	166	145	111	279	89	308	12.5511230020133	-12.1845840976444	this study
160823Gdom04	TgA 117065	Chicken Gallus gallus domesticus	Dakar, Senegal	Type III	289	242	205	160	336	165	278	356	209	190	149	111	273	89	312	14.6660165023611	-17.3983627948151	this study
160823Gdom12	TgA 117066	Chicken Gallus gallus domesticus	Dakar, Senegal	Type II	289	242	207	158	336	169	274	356	227	174	140	111	269	113	308	14.6660165023611	-17.3983627948151	this study
160823Gdom29	TgA 117067	Chicken Gallus gallus domesticus	Dakar, Senegal	Type III (5/15)	NA	NA	NA	160	336	165	NA	NA	209	190	NA	NA	NA	NA	NA	14.6677020023637	-17.398904894814	this study
180127Gdom01	TgA 117068	Chicken Gallus gallus domesticus	Kedougou, Senegal	Africa 1	291	248	205	160	342	165	274	354	231	166	147	111	271	87	306	12.6347137020537	-12.249871597586	this study
180128Gdom04	TgA 117069	Chicken Gallus gallus domesticus	Kedougou, Senegal	Africa 1	291	248	205	160	342	165	274	354	233	166	147	111	269	89	306	12.5530155020181	-12.1773308976456	this study
180127Cmos02	TgA 117070	Muscovy duck Carina Moschata	Kedougou, Senegal	Africa 1	291	248	205	160	342	165	274	354	233	166	147	111	269	89	306	12.5530155020181	-12.1773308976456	this study
180322Gdom17	TgA 117071	Chicken Gallus gallus domesticus	Kedougou, Senegal	Africa 1	291	248	205	160	342	165	274	354	227	166	147	111	271	89	306	12.5429816019568	-12.2972162976163	this study
180317Gdom14	TgA 117072	Chicken Gallus gallus domesticus	Kedougou, Senegal	Africa 1	291	248	205	160	342	165	274	354	227	166	149	111	275	91	306	12.5526320020178	-12.1773547976458	this study
180218Apla38	TgA 117073	Duck Anas platyrhynchos domesticus	Saint-Louis, Senegal	Type II	289	242	207	158	336	169	274	356	213	174	140	117	269	95	312	16.4797249064407	-16.0240861945052	this study
180317Gdom20	TgA 117074	Chicken Gallus gallus domesticus	Kedougou, Senegal	Africa 1	291	248	205	160	342	165	274	354	233	166	147	111	281	89	310	12.5530155020181	-12.1773308976456	this study
180218Gdom96	TgA 117075	Chicken Gallus gallus domesticus	Saint-Louis, Senegal	Type II	289	242	207	158	336	169	274	356	223	176	142	113	279	85	310	16.4797249064407	-16.0240861945052	this study
180219Gdom16	TgA 117076	Chicken Gallus gallus domesticus	Saint-Louis, Senegal	Type II	289	242	207	158	336	169	274	356	215	174	140	115	259	89	310	16.4797249064407	-16.0240861945052	this study
180129Pbic09	TgA 117077	Francolin Pternistis bicalcaratus	Kedougou, Senegal	Africa 1	291	248	205	160	342	165	274	354	233	166	147	111	269	89	306	16.4650648063804	-16.4650648063804	this study
		References
		Al-Kappany YM, Rajendran C, Abu-Elwafa SA, Hilali M, Su C, Dubey JP. Genetic diversity of Toxoplasma gondii isolates in Egyptian feral cats reveals new genotypes. J Parasitol. 2010 Dec;96(6):1112-4. Lorenzi, H., Khan, A., Behnke, M.S., Namasivayam, S., Swapna, L.S., Hadjithomas, M., Karamycheva, S., Pinney, D., Brunk, B.P., Ajioka, J.W., Ajzenberg, D., Boothroyd, J.C., Boyle, J.P., Dardé, M.L., D…
