# Supplementary material for: The introduction of new hosts with human trade shapes the extant distribution of Toxoplasma gondii lineages
Source: PLoS Negl Trop Dis. 2019 Jul 11;13(7):e0007435. doi: 10.1371/journal.pntd.0007435 (PMC6622481; doi:10.1371/journal.pntd.0007435)
Supplement: S3 Table — (XLSX) [file pntd.0007435.s003.xlsx]

## Sheet: Feuil1
Isolate	Country of Origin	TUB2	W35	TgM-A	B18	B17	M33	MIV.1	MXI.1	M48	M102	N60	N82	AA	N61	N83	References
TgCatEt3a	Ethiopia	289	242	207	158	336	169	274	356	237	174	140	139	283	97	310	Shwab et al., 2018
TgCatEt2b	Ethiopia	289	242	207	158	336	169	276	356	215	176	138	117	271	99	312	Shwab et al., 2018
TgCatEt6a	Ethiopia	289	242	207	158	336	169	276	356	213	176	140	115	263	93	308	Shwab et al., 2018
TgCatEt9a	Ethiopia	289	242	207	158	336	169	276	356	237	174	140	113	281	97	312	Shwab et al., 2018
TgCatEt7b	Ethiopia	289	242	207	158	336	169	276	356	213	176	140	115	263	89	308	Shwab et al., 2018
TgCatEt3b	Ethiopia	289	242	207	158	336	169	276	356	213	176	140	115	263	89	308	Shwab et al., 2018
TgCatEt2a	Ethiopia	289	242	207	158	336	169	276	356	233	174	138	115	279	95	310	Shwab et al., 2018
TgCatEt4b	Ethiopia	289	242	207	158	336	169	276	356	213	176	140	115	261	93	308	Shwab et al., 2018
TgCatEt13b	Ethiopia	289	242	207	158	336	169	276	356	213	176	140	115	263	93	312	Shwab et al., 2018
TgCatEt24a	Ethiopia	289	242	207	158	336	169	276	356	213	176	140	115	263	93	312	Shwab et al., 2018
TgCatEt24b	Ethiopia	289	242	207	158	336	169	276	356	213	176	140	115	259	93	308	Shwab et al., 2018
TgCatEt16a	Ethiopia	289	242	207	158	336	169	276	356	233	174	138	115	277	95	310	Shwab et al., 2018
TgGtEt1	Ethiopia	289	242	207	158	336	169	274	356	225	172	142	117	259	93	308	Gebremedhin et al., 2014
TgGtEt12	Ethiopia	289	242	207	158	336	169	274	356	213	176	140	115	261	89	308	Gebremedhin et al., 2014
TgGtEt14	Ethiopia	289	242	207	158	336	169	274	356	233	176	140	113	269	97	312	Gebremedhin et al., 2014
TgGtEt16	Ethiopia	289	242	207	158	336	169	274	356	211	176	140	109	267	91	308	Gebremedhin et al., 2014
TgGtEt19	Ethiopia	289	242	207	158	336	169	274	356	215	176	138	117	267	99	312	Gebremedhin et al., 2014
TgGtEt2	Ethiopia	289	242	207	158	336	169	274	356	235	176	138	115	279	99	312	Gebremedhin et al., 2014
TgGtEt20	Ethiopia	289	242	207	158	336	169	274	356	213	176	140	115	261	89	308	Gebremedhin et al., 2014
TgGtEt3	Ethiopia	289	242	207	158	336	169	274	356	235	176	138	115	279	99	312	Gebremedhin et al., 2014
TgGtEt4	Ethiopia	289	242	207	158	336	169	274	356	237	176	140	113	273	93	312	Gebremedhin et al., 2014
TgGtEt8	Ethiopia	289	242	207	158	336	169	274	356	211	178	142	109	285	85	310	Gebremedhin et al., 2014
TgSpEt18	Ethiopia	289	242	207	158	336	169	274	356	211	176	140	109	267	91	308	Gebremedhin et al., 2014
TgSpEt20	Ethiopia	289	242	207	158	336	169	274	356	213	178	140	115	261	91	308	Gebremedhin et al., 2014
TgSpEt21	Ethiopia	289	242	207	158	336	169	274	356	211	176	140	109	267	91	308	Gebremedhin et al., 2014
TgSpEt22	Ethiopia	289	242	207	158	336	169	274	356	219	176	140	111	267	97	310	Gebremedhin et al., 2014
TgSpEt25	Ethiopia	289	242	207	158	336	169	274	356	211	176	140	121	267	91	308	Gebremedhin et al., 2014
TgSpEt26	Ethiopia	289	242	207	158	336	169	274	356	239	176	138	115	281	97	310	Gebremedhin et al., 2014
TgSpEt27	Ethiopia	289	242	207	158	336	169	274	356	213	176	140	123	259	91	308	Gebremedhin et al., 2014
TgSpEt28	Ethiopia	289	242	207	158	336	169	274	356	213	176	140	115	261	89	308	Gebremedhin et al., 2014
TgSpEt3	Ethiopia	289	242	207	158	336	169	274	356	211	176	140	123	259	91	308	Gebremedhin et al., 2014
TgSpEt4	Ethiopia	289	242	207	158	336	169	274	356	211	176	140	123	259	91	308	Gebremedhin et al., 2014
TgSpEt6	Ethiopia	289	242	207	158	336	169	274	356	213	176	140	115	265	117	308	Gebremedhin et al., 2014
TgSpEt7	Ethiopia	289	242	207	158	336	169	274	356	225	172	142	117	261	93	308	Gebremedhin et al., 2014
TgSpEt8	Ethiopia	289	242	207	158	336	169	274	356	213	178	140	115	265	89	308	Gebremedhin et al., 2014
TgDogEg8	Egypt	289	242	207	158	336	169	276	356	211	174	138	115	267	87	310	Shwab et al., 2018
TgDogEg11	Egypt	289	242	207	158	336	169	276	356	213	176	140	109	265	87	310	Shwab et al., 2018
TgDogEg12	Egypt	289	242	207	158	336	169	274	356	211	176	138	109	265	87	310	Shwab et al., 2018
TgDogEg14	Egypt	289	242	207	158	336	169	274	356	211	176	140	109	265	87	310	Shwab et al., 2018
TgDogEg16	Egypt	289	242	207	158	336	169	274	356	213	176	140	117	261	87	312	Shwab et al., 2018
TgDogEg18	Egypt	289	242	207	158	336	169	276	356	213	176	140	117	261	89	312	Shwab et al., 2018
TgDogEg19	Egypt	289	242	207	158	336	169	276	356	221	176	138	113	267	85	310	Shwab et al., 2018
TgDogEg20	Egypt	289	242	207	158	336	169	274	356	211	176	138	115	267	87	310	Shwab et al., 2018
TgCkEg19	Egypt	289	242	207	158	336	169	274	356	211	176	138	115	267	87	310	Shwab et al., 2018
TgCatEg75	Egypt	289	242	207	158	336	169	274	356	213	176	138	117	259	87	312	Shwab et al., 2018
TgCatEg96	Egypt	289	242	207	158	336	169	274	356	211	176	136	109	263	87	310	Shwab et al., 2018
TgCatEg107	Egypt	289	242	207	158	336	169	274	356	211	176	138	115	267	87	310	Shwab et al., 2018
TgCatEg59	Egypt	289	242	207	158	336	169	274	356	213	174	140	109	265	87	310	Shwab et al., 2018
TgCatEg76	Egypt	289	242	207	158	336	169	274	356	221	176	142	129	271	85	314	Shwab et al., 2018
TgCatEg97	Egypt	289	242	207	158	336	169	274	356	211	178	138	109	267	87	310	Shwab et al., 2018
TgCatEg109	Egypt	289	242	207	158	336	169	274	356	211	174	140	113	259	101	314	Shwab et al., 2018
TgCatEg55	Egypt	289	242	207	158	336	169	274	356	215	174	138	117	265	97	308	Shwab et al., 2018
TgCatEg60	Egypt	289	242	207	158	336	169	274	356	213	176	140	117	259	87	312	Shwab et al., 2018
TgCatEg78	Egypt	289	242	207	158	336	169	274	356	213	176	140	117	259	87	312	Shwab et al., 2018
TgCatEg98	Egypt	289	242	207	158	336	169	274	356	211	176	138	109	263	87	310	Shwab et al., 2018
TgCatEg112	Egypt	289	242	207	158	336	169	274	356	221	176	136	113	267	85	310	Shwab et al., 2018
TgCatEg49	Egypt	289	242	207	158	336	169	274	356	213	176	140	109	265	87	310	Shwab et al., 2018
TgCatEg63	Egypt	289	242	207	158	336	169	274	356	213	176	138	109	265	87	310	Shwab et al., 2018
TgCatEg79	Egypt	289	242	207	158	336	169	274	356	223	176	140	115	265	89	310	Shwab et al., 2018
TgCatEg99	Egypt	289	242	207	158	336	169	274	356	213	176	140	117	259	87	312	Shwab et al., 2018
TgCatEg113	Egypt	289	242	207	158	336	169	274	356	211	176	138	109	263	83	310	Shwab et al., 2018
TgCatEg51	Egypt	289	242	207	158	336	169	274	356	211	176	138	109	265	87	310	Shwab et al., 2018
TgCatEg64	Egypt	289	242	207	158	336	169	274	356	211	176	138	115	265	87	310	Shwab et al., 2018
TgCatEg81	Egypt	289	242	207	158	336	169	274	356	211	176	138	115	267	87	310	Shwab et al., 2018
TgCatEg101	Egypt	289	242	207	158	336	169	274	356	213	174	140	115	259	87	312	Shwab et al., 2018
TgCatEg52	Egypt	289	242	207	158	336	169	274	356	211	176	136	115	265	87	310	Shwab et al., 2018
TgCatEg85	Egypt	289	242	207	158	336	169	274	356	213	176	140	109	267	87	310	Shwab et al., 2018
TgCatEg56	Egypt	289	242	207	158	336	169	274	356	213	176	138	117	261	87	312	Shwab et al., 2018
TgCatEg104	Egypt	289	242	207	158	336	169	274	356	213	176	140	117	261	87	312	Shwab et al., 2018
TgCatEg91	Egypt	289	242	207	158	336	169	274	356	227	176	138	117	267	89	310	Shwab et al., 2018
A1001a	South Africa	289	242	207	158	336	169	274	356	225	178	140	121	275	95	310	Shwab et al., 2018
A1001b	South Africa	289	242	207	158	336	169	274	356	225	178	140	121	275	95	310	Shwab et al., 2018
A1001c	South Africa	289	242	207	158	336	169	274	356	225	178	140	121	275	95	310	Shwab et al., 2018
A1001d	South Africa	289	242	207	158	336	169	274	356	225	178	140	121	275	95	310	Shwab et al., 2018
A1002	South Africa	289	242	207	158	336	169	274	356	225	178	140	121	275	95	310	Shwab et al., 2018
A1005a	South Africa	289	242	207	158	336	169	274	356	211	172	140	111	261	109	310	Shwab et al., 2018
A1006c	South Africa	289	242	207	158	336	169	274	356	211	172	140	111	261	109	310	Shwab et al., 2018
A1008	South Africa	289	242	207	158	336	169	274	356	211	172	140	111	261	109	310	Shwab et al., 2018
A1011	South Africa	289	242	207	158	336	169	274	356	225	178	140	121	275	95	310	Shwab et al., 2018
FR2OvAR06	France	289	242	207	158	336	169	274	356	213	178	145	123	269	107	314	Shwab et al., 2018
FR1OvAR13	France	289	242	207	158	336	169	274	356	213	174	140	109	259	89	308	Shwab et al., 2018
FR1OvAR14	France	289	242	207	158	336	169	274	356	227	176	140	119	273	99	314	Shwab et al., 2018
FR1OvAR26	France	289	242	207	158	336	169	274	356	211	174	153	111	261	93	308	Shwab et al., 2018
FR1OvAR24	France	289	242	207	158	336	169	274	356	213	174	142	123	269	97	310	Shwab et al., 2018
FR1OvAR25	France	289	242	207	158	336	169	274	356	227	174	145	111	263	101	314	Shwab et al., 2018
FR1OvAR40	France	289	242	207	158	336	169	274	356	213	174	140	109	259	87	308	Shwab et al., 2018
FR1OvAR39	France	289	242	207	158	336	169	274	356	215	184	140	109	293	113	310	Shwab et al., 2018
FR1OvAR38	France	289	242	207	158	336	169	274	356	229	178	140	111	267	87	310	Shwab et al., 2018
FR1OvAR33	France	289	242	207	158	336	169	274	356	215	174	140	119	261	101	308	Shwab et al., 2018
FR1OvAR34	France	289	242	207	158	336	169	274	356	215	176	140	119	273	91	312	Shwab et al., 2018
FR1OvAR35	France	289	242	207	158	336	169	274	356	227	176	140	115	267	93	310	Shwab et al., 2018
FR1OvAR36	France	289	242	207	158	336	169	274	356	223	176	155	117	271	85	310	Shwab et al., 2018
FR1OvAR41	France	289	242	207	158	336	169	274	356	211	176	140	113	261	97	312	Shwab et al., 2018
FR1OvAR42	France	289	242	207	158	336	169	274	356	213	174	140	135	267	109	312	Shwab et al., 2018
FR1OvAR18	France	289	242	207	158	336	169	274	356	211	176	140	113	275	105	312	Shwab et al., 2018
FR1OvAR17	France	289	242	207	158	336	169	274	356	227	174	145	123	299	91	312	Shwab et al., 2018
FR1OvAR23	France	289	242	207	158	336	169	274	356	213	174	140	109	261	87	308	Shwab et al., 2018
FR1OvAR22	France	289	242	207	158	336	169	274	356	231	174	140	131	271	91	308	Shwab et al., 2018
FR1OvAR15	France	289	242	207	158	336	169	274	356	215	178	140	111	259	91	310	Shwab et al., 2018
FR1OvAR20	France	289	242	207	158	336	169	274	356	213	176	140	133	261	87	310	Shwab et al., 2018
FR1OvAR21	France	289	242	207	158	336	169	274	356	217	172	140	115	263	99	310	Shwab et al., 2018
FR1OvAR19	France	289	242	207	158	336	169	274	356	217	178	140	111	279	95	312	Shwab et al., 2018
FR1OvAR32	France	289	242	207	158	336	169	274	356	211	174	145	117	261	101	308	Shwab et al., 2018
FR1OvAR29	France	289	242	207	158	336	169	274	356	211	174	140	115	273	103	312	Shwab et al., 2018
FR1OvAR30	France	289	242	207	158	336	169	274	356	213	174	142	123	273	95	308	Shwab et al., 2018
FR1OvAR31	France	289	242	207	158	336	169	274	356	213	176	149	115	273	85	310	Shwab et al., 2018
FR1OvAR27	France	289	242	207	158	336	169	274	356	215	172	140	119	259	97	308	Shwab et al., 2018
FR1OvAR28	France	289	242	207	158	336	169	274	356	217	178	140	111	261	95	308	Shwab et al., 2018
TgCkPr3	Portugal	289	242	207	158	336	169	274	356	213	176	140	115	265	109	316	Verma et al., 2015
TgCkPr6	Portugal	289	242	207	158	336	169	274	356	215	178	140	119	257	93	308	Verma et al., 2015
TgCkPr7	Portugal	289	242	207	158	336	169	274	356	215	178	140	119	257	93	308	Verma et al., 2015
TgCkPr8	Portugal	289	242	207	158	336	169	274	356	225	174	140	117	267	105	308	Verma et al., 2015
TgCkPr10	Portugal	289	242	207	158	336	169	274	356	225	174	140	117	267	105	308	Verma et al., 2015
TgCkPr11	Portugal	289	242	207	158	336	169	274	356	223	174	140	115	273	93	316	Verma et al., 2015
TgCkPr12	Portugal	289	242	207	158	336	169	274	356	225	174	140	117	267	105	308	Verma et al., 2015
References Gebremedhin, E.Z., Abdurahaman, M., Tessema, T.S., Tilahun, G., Cox, E., Goddeeris, B., et al. (2014) Isolation and genotyping of viable Toxoplasma gondii from sheep and goats in Ethiopia destined for human consumption. Parasit Vectors 7: 425. Shwab, E.K., Saraf, P., Zhu, X.-Q., Zhou, D.-H., McFerrin, B.M., Ajzenberg, D., et al. (2018) Human impact on the diversity and virulence of the…
